# Supplementary material for: Data on short-term effect of nitrogen dioxide on cardiovascular health in Wallonia, Belgium
Source: Data Brief. 2018 Jan 1;17:172–9. doi: 10.1016/j.dib.2017.12.056 (PMC5988012; doi:10.1016/j.dib.2017.12.056)
Supplement: Supplementary file 1 — Supplementary material [file mmc1.zip]

Archive with 6 entries (5 files):
- mmc1/
- mmc1/declaration_collart.pdf
- mmc1/declaration_coppieters.pdf
- mmc1/declaration_Dubourg.pdf
- mmc1/declaration_Leveque.pdf
- mmc1/déclaration_Bustos.pdf
